# Supplementary material for: Leaf Caloric Value from Tropical to Cold-Temperate Forests: Latitudinal Patterns and Linkage to Productivity
Source: PLoS One. 2016 Jun 24;11(6):e0157935. doi: 10.1371/journal.pone.0157935 (PMC4920410; doi:10.1371/journal.pone.0157935)
Supplement: S1 File — HZ, Huzhong; LS, Liangshui; CB, Changbai; DL, Dongling; TY, Taiyue; SN, Shennongjia; JL, Jiulian; DH, Dinghu; JF, Jianfengling. (XLSX) [file pone.0157935.s005.xlsx]

## Sheet: Sheet1
S1 File. Data of caloric value of leaves in nine forest ecosystems in China
Sites	Species	Cloric value (KJ g-1)	Plant functional groups
HZ	Betula platyphylla Suk.	18.9513	Tree	Broadleaf	Deciduous
HZ	Larix gmelinii (Rupr.) Kuzen.	19.951	Tree	Needle	Deciduous
HZ	Padus avium Miller	19.1005	Tree	Broadleaf	Deciduous
HZ	Ribes mandshuricum (Maxim.) Kom.	18.6549	Shrub	Broadleaf	Deciduous
HZ	Lonicera caerulea Linn.	18.972	Shrub	Broadleaf	Deciduous
HZ	Sorbaria sorbifolia (L.) A. Br.	18.842	Shrub	Broadleaf	Deciduous
HZ	Rosa davurica Pall.	17.8712	Shrub	Broadleaf	Deciduous
HZ	Spiraea trichocarpa Nakai	19.7637	Shrub	Broadleaf	Deciduous
HZ	Alnus mandshurica (Callier) Hand.-Mazz.	19.2229	Shrub	Broadleaf	Deciduous
HZ	Spiraea salicifolia Linn.	18.3751	Shrub	Broadleaf	Deciduous
HZ	Orthilia secunda (Linn.) House	17.8946	Shrub	Broadleaf	Deciduous
HZ	Pyrola incarnata Fisch. ex DC.	17.8946	Herb
HZ	Bromus japonicus Thunb. ex Murr.	19.7147	Herb
HZ	Cyperus rotundus L.	18.9355	Herb
HZ	Agrostis matsumurae Hack. ex Honda	18.3165	Herb
HZ	Galium boreale Linn.	17.9951	Herb
HZ	Bupleurum chinense DC.	18.9007	Herb
HZ	Rubus arcticus L.	17.63	Herb
HZ	Fragaria orientalis Lozinsk.	17.8347	Herb
HZ	Filipendula palmata (Pall.) Maxim.	18.1311	Herb
HZ	Vicia venosa (Willd.) Maxim.	19.1512	Herb
HZ	Vicia ramuliflora (Maxim.) Ohwi	19.1512	Herb
HZ	Campanula puncatata Lam.	17.3741	Herb
HZ	Valeriana officinalis L.	18.7167	Herb
HZ	Eragrostis pilosa (L.) Beauv.	18.2934	Herb
HZ	Pedicularis resupinata Linn.	16.7973	Herb
HZ	Trollius chinensis Bunge	19.4189	Herb
HZ	Trientalis europaea L.	17.8946	Herb
HZ	Thalictrum aquilegifolium Linn.	19.4189	Herb
HZ	Ostericum grosseserratum (Maxim.) Yuan et Shan	18.9007	Herb
HZ	Epilobium angustifolium L.	18.2274	Herb
HZ	Saussurea manshurica Kom.	16.8188	Herb
LS	Tilia amurensis Rupr.	17.6885	Tree	Broadleaf	Deciduous
LS	Fraxinus mandschurica Rupr.	18.4034	Tree	Broadleaf	Deciduous
LS	Acer mono Maxim.	19.4005	Tree	Broadleaf	Deciduous
LS	Pinus koraiensis Sieb. et Zucc.	20.4148	Tree	Needle	Evergreen
LS	Betula costata Trautv.	17.0856	Tree	Broadleaf	Deciduous
LS	Ulmus laciniata (Trautv.) Mayr.	17.1648	Tree	Broadleaf	Deciduous
LS	Ulmus davidiana Planch. var. japonica (Rehd.) Nakai	19.4219	Tree	Broadleaf	Deciduous
LS	Acer tegmentosum Maxim.	19.5548	Tree	Broadleaf	Deciduous
LS	Phellodendron amurense Rupr.	18.5687	Tree	Broadleaf	Deciduous
LS	Abies nephrolepis (Trautv.) Maxim.	21.9704	Tree	Needle	Evergreen
LS	Tilia mandshurica Rupr. et Maxim.	17.6885	Tree	Broadleaf	Deciduous
LS	Picea koraiensis Nakai	20.1647	Tree	Needle	Evergreen
LS	Sorbus pohuashanensis (Hance) Hedl.	18.4034	Tree	Broadleaf	Deciduous
LS	Acer ukurunduense Trautv. et Mey.	17.8625	Tree	Broadleaf	Deciduous
LS	Padus avium Miller	16.5802	Tree	Broadleaf	Deciduous
LS	Albizia kalkora (Roxb.) Prain	19.3998	Tree	Broadleaf	Deciduous
LS	Syringa reticulata (Blume) Hara var. amurensis (Rupr.) Pringle	16.7688	Tree	Broadleaf	Deciduous
LS	Ulmus laciniata (Trautv.) Mayr.	17.1648	Tree	Broadleaf	Deciduous
LS	Lonicera japonica Thunb.	17.3616	Shrub	Broadleaf	Evergreen
LS	Corylus mandshurica Maxim.	18.9074	Shrub	Broadleaf	Deciduous
LS	Lonicera chrysantha Turcz.	16.6491	Shrub	Broadleaf	Deciduous
LS	Philadelphus incanus Koehne	17.6168	Shrub	Broadleaf	Deciduous
LS	Acanthopanax senticosus (Rupr. Maxim.) Harms	20.3304	Shrub	Broadleaf	Deciduous
LS	Ribes mandshuricum (Maxim.) Kom.	19.7046	Shrub	Broadleaf	Deciduous
LS	Euonymus verrucosus Scop.	18.4034	Shrub	Broadleaf	Deciduous
LS	Deutzia glabrata Kom.	16.9471	Shrub	Broadleaf	Deciduous
LS	Lamium barbatum Sieb. et Zucc.	15.9033	Herb
LS	Aconitum kusnezoffii Reichb.	18.3751	Herb
LS	Vicia ramuliflora (Maxim.) Ohwi	17.5398	Herb
LS	Dryopteris crassirhizoma Nakai	18.9921	Herb
LS	Isopyrum manshuricum Kom.	17.6055	Herb
LS	Hylomecon japonica (Thunb.) Prantl	15.9308	Herb
LS	Athyrium brevifrons Nakai ex Kitagawa	17.7895	Herb
LS	Carex siderosticta Hance	18.6227	Herb
LS	Caulophyllum robustum Maxim.	18.8573	Herb
LS	Orobanche coerulescens Steph.	17.6055	Herb
LS	Maianthemum bifolium (L.) F. W. Schmidt	18.2435	Herb
LS	Eriophorum latifolium Hoppe	18.3757	Herb
LS	Chrysosplenium sinicum Maxim.	14.7661	Herb
LS	Rubia cordifolia L.	18.8567	Herb
LS	Convallaria majalis Linn.	17.7137	Herb
LS	Diarrhena manshurica Maxim.	17.6055	Herb
LS	Carex pilosa Scop.	18.236	Herb
LS	Thalictrum baicalense Turcz.	17.7556	Herb
LS	Parasenecio hastatus (L.) H. Koyama	16.6394	Herb
LS	Oxalis acetosella Linn. subsp. griffithii (Edgew. Et Hook.f.)Hara	17.6055	Herb
LS	Viola selkirkii Pursh ex Gold	17.6055	Herb
LS	Impatiens noli-tangere Linn.	17.6055	Herb
LS	Carex remotiuscula Wahlenb.	18.2684	Herb
LS	Filipendula palmata (Pall.) Maxim.	17.6676	Herb
LS	Phryma leptostachya L. subsp. asiatica (Hara) Kitamura	17.6055	Herb
LS	Adoxa moschatellina Linn.	17.6055	Herb
LS	Aegopodium alpestre Ledeb.	17.3606	Herb
LS	Heracleum dissectum Ledeb.	16.6527	Herb
LS	Adiantum pedatum L.	19.333	Herb
LS	Caltha palustris L.	14.7661	Herb
LS	Boehmeria gracilis C. H. Wright	17.7866	Herb
LS	Campanula puncatata Lam.	17.6055	Herb
CB	Fraxinus mandschurica Rupr.	18.546	Tree	Broadleaf	Deciduous
CB	Betula platyphylla Suk.	17.1572	Tree	Broadleaf	Deciduous
CB	Acer mandshuricum Maxim.	18.0388	Tree	Broadleaf	Deciduous
CB	Syringa reticulata (Blume) Hara var. amurensis (Rupr.) Pringle	18.7551	Tree	Broadleaf	Deciduous
CB	Acer ginnala Maxim.	18.0388	Tree	Broadleaf	Deciduous
CB	Acer barbinerve Maxim.	18.0388	Tree	Broadleaf	Deciduous
CB	Pinus koraiensis Sieb. et Zucc.	20.9912	Tree	Needle	Evergreen
CB	Juglans mandshurica Maxim.	18.7797	Tree	Broadleaf	Deciduous
CB	Maackia amurensis Rupr. et Maxim.	18.7797	Tree	Broadleaf	Deciduous
CB	Phellodendron amurense Rupr.	18.7797	Tree	Broadleaf	Deciduous
CB	Acer pseudosieboldianum (Pax) Komarov	18.0388	Tree	Broadleaf	Deciduous
CB	Ulmus laciniata (Trautv.) Mayr.	17.2359	Tree	Broadleaf	Deciduous
CB	Quercus mongolica Fisch. ex Ledeb.	17.2429	Tree	Broadleaf	Deciduous
CB	Acer triflorum Kom.	16.8522	Tree	Broadleaf	Deciduous
CB	Acer tegmentosum Maxim.	18.1307	Tree	Broadleaf	Deciduous
CB	Acer mono Maxim.	19.1334	Tree	Broadleaf	Deciduous
CB	Tilia amurensis Rupr.	19.4798	Tree	Broadleaf	Deciduous
CB	Malus baccata (L.) Borkh.	17.818	Tree	Broadleaf	Deciduous
CB	Philadelphus incanus Koehne	16.9597	Shrub	Broadleaf	Deciduous
CB	Corylus mandshurica Maxim.	17.6412	Shrub	Broadleaf	Deciduous
CB	Euonymus phellomanus Loes.	18.6954	Shrub	Broadleaf	Deciduous
CB	Ulmus davidiana Planch. var. japonica (Rehd.) Nakai	17.2359	Shrub	Broadleaf	Deciduous
CB	Acanthopanax senticosus (Rupr. Maxim.) Harms	17.9091	Shrub	Broadleaf	Deciduous
CB	Lonicera subhispida Nakai	18.6403	Shrub	Broadleaf	Deciduous
CB	Ribes mandshuricum (Maxim.) Kom.	18.3557	Shrub	Broadleaf	Deciduous
CB	Ribes maximowiczianum Kom.	18.0019	Shrub	Broadleaf	Deciduous
CB	Deutzia parviflora Bge. var. amurensis Regel	17.7988	Shrub	Broadleaf	Deciduous
CB	Euonymus alatus (Thunb.) Sieb.	18.6954	Shrub	Broadleaf	Deciduous
CB	Sorbaria sorbifolia (L.) A. Br.	17.5201	Shrub	Broadleaf	Deciduous
CB	Cardamine leucantha (Tausch) O. E. Schulz	16.5317	Herb
CB	Lamium barbatum Sieb. et Zucc.	16.3627	Herb
CB	Pimpinella brachycarpa (Kom.) Nakai	17.0372	Herb
CB	Isopyrum manshuricum Kom.	17.1984	Herb
CB	Maianthemum bifolium (L.) F. W. Schmidt	17.3369	Herb
CB	Stellaria media (L.) Cyr.	17.5201	Herb
CB	Athyrium brevifrons Nakai ex Kitagawa	18.0414	Herb
CB	Polemonium coeruleum Linn.	17.7816	Herb
CB	Athyrium niponicum (Mett.) Hance	17.4171	Herb
CB	Chrysosplenium sinicum Maxim.	17.7988	Herb
CB	Pteridium aquilinum (L.) Kuhn var. latiusculum (Desv.) Underw. ex Heller	17.5201	Herb
CB	Artemisia stolonifera (Maxim.) Komar.	17.5201	Herb
CB	Circaea cordata Royle	17.5201	Herb
CB	Carex pilosa Scop.	17.3565	Herb
CB	Meehania urticifolia (Miq.) Makino	17.617	Herb
CB	Equisetum hyemale L.	14.9501	Herb
CB	Viola collina Bess.	17.5201	Herb
CB	Pseudostellaria sylvatica (Maxim.) Pax	17.5201	Herb
CB	Parasenecio hastatus (L.) H. Koyama	17.1375	Herb
CB	Brachybotrys paridiformis Maxim. ex Oliv.	16.6527	Herb
CB	Cephalanthus tetrandrus (Roxb.) Ridsd. et Bakh. f.	17.5201	Herb
CB	Filipendula palmata (Pall.) Maxim.	17.5201	Herb
CB	Equisetum arvense L.	14.9501	Herb
CB	Aquilegia viridiflora Pall.	17.5201	Herb
CB	Urtica angustifolia Fisch. ex Hornem	14.3546	Herb
CB	Adenocaulon himalaicum Edgew.	17.5201	Herb
CB	Oenothera biennis L.	17.0372	Herb
CB	Aegopodium alpestre Ledeb.	17.0372	Herb
CB	Sanicula rubriflora Fr. Schmidt	16.8473	Herb
CB	Eriophorum vaginatum Linn.	17.3565	Herb
DL	Betula platyphylla Suk.	18.8312	Tree	Broadleaf	Deciduous
DL	Malus baccata (L.) Borkh.	17.8178	Tree	Broadleaf	Deciduous
DL	Tilia mongolica Maxim	19.0235	Tree	Broadleaf	Deciduous
DL	Juglans mandshurica Maxim.	18.7818	Tree	Broadleaf	Deciduous
DL	Betula dahurica Pall.	19.1377	Tree	Broadleaf	Deciduous
DL	Populus cathayana Rehd.	19.4267	Tree	Broadleaf	Deciduous
DL	Quercus wutaishanica Mayr	18.3975	Tree	Broadleaf	Deciduous
DL	Quercus mongolica Fisch. ex Ledeb.	19.4267	Tree	Broadleaf	Deciduous
DL	Fraxinus rhynchophylla Hance	18.3975	Tree	Broadleaf	Deciduous
DL	Amygdalus davidiana (Carrière) de Vos ex Henry	18.4721	Tree	Broadleaf	Deciduous
DL	Armeniaca sibirica (L.) Lam	18.5702	Tree	Broadleaf	Deciduous
DL	Ulmus pumila L.	17.3266	Tree	Broadleaf	Deciduous
DL	Acer mono Maxim.	18.5696	Tree	Broadleaf	Deciduous
DL	Lespedeza bicolor Turcz.	17.0039	Shrub	Broadleaf	Deciduous
DL	Syringa tomentella Bureau et Franch.	17.9944	Shrub	Broadleaf	Deciduous
DL	Rhamnus davurica Pall.	17.3052	Shrub	Broadleaf	Deciduous
DL	Deutzia parviflora Bge.	17.6437	Shrub	Broadleaf	Deciduous
DL	Spiraea pubescens Turcz.	19.073	Shrub	Broadleaf	Deciduous
DL	Corylus mandshurica Maxim.	18.5247	Shrub	Broadleaf	Deciduous
DL	Abelia biflora Turcz.	17.3905	Shrub	Broadleaf	Deciduous
DL	Schisandra chinensis (Turcz.) Baill.	16.8819	Shrub	Broadleaf	Deciduous
DL	Cardamine leucantha (Tausch) O. E. Schulz	15.765	Herb
DL	Artemisia sacrorum Ledeb.	16.4186	Herb
DL	Cynanchum bungei Decne.	16.8819	Herb
DL	Phlomis umbrosa Turcz.	16.4441	Herb
DL	Spodiopogon sibiricus Trin.	18.0373	Herb
DL	Corydalis boweri Hemsl.	16.8819	Herb
DL	Bupleurum chinense DC.	17.6762	Herb
DL	Matteuccia struthiopteris (L.) Todaro	18.0048	Herb
DL	Galium aparine Linn. var. echinospermum (Wallr.) Cuf.	16.4845	Herb
DL	Geranium wilfordii Maxim.	16.8819	Herb
DL	Viola verecunda A. Gray	12.8547	Herb
DL	Rabdosia japonica (Burm. f.) Hara	17.6904	Herb
DL	Artemisia mongolica (Fisch. ex Bess.) Nakai	16.8819	Herb
DL	Asparagus schoberioides Kunth	16.8819	Herb
DL	Artemisia annua Linn.	18.7758	Herb
DL	Saussurea mongolica (Franch.) Franch.	17.0754	Herb
DL	Erysimum bungei (Kitag.) Kitag.	16.548	Herb
DL	Clematis hexapetala Pall.	17.1939	Herb
DL	Rubia cordifolia L.	14.5649	Herb
DL	Aconitum kusnezoffii Reichb.	13.9054	Herb
DL	Aster ageratoides Turcz.	16.7504	Herb
DL	Thalictrum aquilegifolium Linn.	18.5448	Herb
DL	Adenophora stricta Miq.	16.706	Herb
DL	Carex duriuscula C. A. Mey. subsp. stenophylloides (V. Krecz.) S. Y. Liang et Y. C. Tang	18.0546	Herb
DL	Dendranthema chanetii (Levl.) Shih	14.302	Herb
DL	Deyeuxia arundinacea (L.) Beauv.	17.7071	Herb
DL	Maianthemum bifolium (L.) F. W. Schmidt	16.8819	Herb
DL	Cymbopogon hamatulus (Nees ex Hook. et Arn.) A. Camus	16.8819	Herb
DL	Saussurea nivea Turcz.	16.4181	Herb
DL	Vicia sepium Linn.	19.1361	Herb
DL	Polygonatum odoratum (Mill.) Druce	16.9842	Herb
DL	Aster tataricus L. f.	15.6798	Herb
DL	Chrysosplenium sinicum Maxim.	15.1262	Herb
DL	Circaea cordata Royle	15.7359	Herb
TY	Betula platyphylla Suk.	21.3947	Tree	Broadleaf	Deciduous
TY	Syringa reticulata (Blume) Hara var. amurensis (Rupr.) Pringle	20.0126	Tree	Broadleaf	Deciduous
TY	Acer ginnala Maxim.	19.8664	Tree	Broadleaf	Deciduous
TY	Betula dahurica Pall.	20.7605	Tree	Broadleaf	Deciduous
TY	Quercus wutaishanica Mayr	19.4849	Tree	Broadleaf	Deciduous
TY	Amygdalus davidiana (Carrière) de Vos ex Henry	19.0872	Tree	Broadleaf	Deciduous
TY	Populus davidiana Dode	18.709	Tree	Broadleaf	Deciduous
TY	Crataegus pinnatifida Bge.	18.3555	Tree	Broadleaf	Deciduous
TY	Populus cathayana Rehd.	19.1623	Tree	Broadleaf	Deciduous
TY	Pinus tabuliformis Carr.	21.5164	Tree	Needle	Evergreen
TY	Malus baccata (L.) Borkh.	18.2491	Tree	Broadleaf	Deciduous
TY	Tilia amurensis Rupr.	18.1724	Tree	Broadleaf	Deciduous
TY	Populus koreana Rehd.	18.1724	Tree	Broadleaf	Deciduous
TY	Corylus mandshurica Maxim.	18.3468	Shrub	Broadleaf	Deciduous
TY	Corylus heterophylla Fisch.	18.6291	Shrub	Broadleaf	Deciduous
TY	Swida bretschneideri (L. Henry) Sojak	16.6145	Shrub	Broadleaf	Deciduous
TY	Cephalanthus tetrandrus (Roxb.) Ridsd. et Bakh. f.	16.8591	Shrub	Broadleaf	Deciduous
TY	Swida alba Opiz	19.3491	Shrub	Broadleaf	Deciduous
TY	Rosa xanthina Lindl.	17.1608	Shrub	Broadleaf	Deciduous
TY	Lonicera maackii (Rupr.) Maxim.	17.3651	Shrub	Broadleaf	Deciduous
TY	Abelia biflora Turcz.	17.3729	Shrub	Broadleaf	Deciduous
TY	Philadelphus incanus Koehne	16.9035	Shrub	Broadleaf	Deciduous
TY	Armeniaca sibirica (L.) Lam.	18.1749	Shrub	Broadleaf	Deciduous
TY	Euonymus alatus (Thunb.) Sieb.	18.2343	Shrub	Broadleaf	Deciduous
TY	Rhamnus davurica Pall.	18.1724	Shrub	Broadleaf	Deciduous
TY	Rhamnus globosa Bunge	18.1724	Shrub	Broadleaf	Deciduous
TY	Sorbaria sorbifolia (L.) A. Br.	18.8829	Shrub	Broadleaf	Deciduous
TY	Spiraea salicifolia L.	18.1749	Shrub	Broadleaf	Deciduous
TY	Lespedeza bicolor Turcz.	19.2822	Shrub	Broadleaf	Deciduous
TY	Dioscorea nipponica Makino	17.73	Herb
TY	Atractylodes Lancea (Thunb.) DC.	16.9741	Herb
TY	Saussurea pectinata Bunge	17.5188	Herb
TY	Viola acuminata Ledeb.	17.1247	Herb
TY	Chrysosplenium sinicum Maxim.	17.1247	Herb
TY	Caulophyllum robustum Maxim.	17.1241	Herb
TY	Diarrhena manshurica Maxim.	17.5495	Herb
TY	Asparagus schoberioides Kunth	17.1247	Herb
TY	Agrimonia pilosa Ldb.	16.5695	Herb
TY	Artemisia mongolica (Fisch. ex Bess.) Nakai	18.8046	Herb
TY	Rubia cordifolia L.	15.8865	Herb
TY	Hemistepta lyrata (Bunge) Bunge	17.1247	Herb
TY	Cyperus rotundus L.	18.3557	Herb
TY	Rubus crataegifolius Bge.	16.2884	Herb
TY	Dendranthema chanetii (Levl.) Shih	15.7193	Herb
TY	Eriophorum vaginatum Linn.	18.3557	Herb
TY	Deyeuxia arundinacea (L.) Beauv.	17.1247	Herb
SN	Quercus engleriana Seem.	20.3133	Tree	Broadleaf	Evergreen
SN	Torreya fargesii Franch.	18.8617	Tree	Needle	Evergreen
SN	Meliosma flexuosa Pamp.	16.323	Tree	Broadleaf	Deciduous
SN	Lindera pulcherrima (Wall.) Benth. var. hemsleyana (Diels) H. P. Tsui	19.6956	Tree	Broadleaf	Evergreen
SN	Cinnamomum wilsonii Gamble	19.6956	Tree	Broadleaf	Evergreen
SN	Bothrocaryum controversum (Hemsl.) Pojark.	17.4293	Tree	Broadleaf	Deciduous
SN	Quercus serrata Thunb. var. brevipetiolata (A. DC.) Nakai	19.7826	Tree	Broadleaf	Deciduous
SN	Cyclobalanopsis multinervis W. C. Cheng et T. Hong	20.8462	Tree	Broadleaf	Evergreen
SN	Carpinus turczaninowii Hance	19.17	Tree	Broadleaf	Deciduous
SN	Davidia involucrata Baill.	17.6078	Tree	Broadleaf	Deciduous
SN	Broussonetia papyrifera (Linn.) L'Hér. ex Vent.	17.849	Tree	Broadleaf	Deciduous
SN	Corylus chinensis Franch.	19.17	Tree	Broadleaf	Deciduous
SN	Pinus armandii Franch.	19.0371	Tree	Needle	Evergreen
SN	Platycarya strobilacea Sieb. et Zucc.	20.7123	Tree	Broadleaf	Deciduous
SN	Rhus chinensis Mill.	16.9131	Tree	Broadleaf	Deciduous
SN	Swida macrophylla (Wall.) Soják	20.0037	Tree	Broadleaf	Deciduous
SN	Euptelea pleiospermum Hook. f. et Thoms.	19.2647	Tree	Broadleaf	Deciduous
SN	Ilex pernyi Franch.	19.6583	Tree	Broadleaf	Evergreen
SN	Fagus engleriana Seem.	20.3986	Tree	Broadleaf	Deciduous
SN	Phoebe zhennan S. Lee	21.7308	Tree	Broadleaf	Evergreen
SN	Meliosma cuneifolia Franch.	19.6956	Tree	Broadleaf	Deciduous
SN	Acer davidii Franch.	16.323	Tree	Broadleaf	Deciduous
SN	Cyclocarya paliurus (Batal.) Iljinsk.	18.9272	Tree	Broadleaf	Deciduous
SN	Quercus aliena Bl. var. acuteserrata Maxim. ex Wenz.	17.8824	Tree	Broadleaf	Deciduous
SN	Lindera obtusiloba Bl. Mus. Bot.	20.3133	Tree	Broadleaf	Deciduous
SN	Sorbus folgneri (Schneid.) Rehd.	20.2443	Tree	Broadleaf	Deciduous
SN	Dendrobenthamia japonica (DC.) Fang var. chinensis (Osborn.) Fang	19.4571	Tree	Broadleaf	Deciduous
SN	Acer griseum (Franch.) Pax	16.3818	Tree	Broadleaf	Deciduous
SN	Acer oliverianum Pax	18.2672	Tree	Broadleaf	Deciduous
SN	Euscaphis japonica (Thunb.) Dippel	18.3307	Tree	Broadleaf	Deciduous
SN	Juglans mandshurica Maxim.	19.17	Tree	Broadleaf	Deciduous
SN	Litsea ichangensis Gamble	17.7056	Tree	Broadleaf	Deciduous
SN	Ficus heteromorpha Hemsl.	18.8458	Tree	Broadleaf	Deciduous
SN	Acer sinense Pax	19.17	Tree	Broadleaf	Deciduous
SN	Fraxinus chinensis Roxb.	19.4166	Tree	Broadleaf	Deciduous
SN	Padus avium Miller	18.3408	Tree	Broadleaf	Deciduous
SN	Toxicodendron vernicifluum (Stokes) F. A. Barkl.	18.4106	Tree	Broadleaf	Deciduous
SN	Lithocarpus glaber (Thunb.) Nakai	18.8882	Tree	Broadleaf	Evergreen
SN	Tilia oliveri Szyszyl.	20.3133	Tree	Broadleaf	Deciduous
SN	Argyreia seguinii (Levl.) Van. ex Levl.	18.016	Shrub	Broadleaf	Deciduous
SN	Viburnum henryi Hemsl.	18.1688	Shrub	Broadleaf	Evergreen
SN	Rhododendron hypoglaucum Hemsl.	18.914	Shrub	Broadleaf	Evergreen
SN	Viburnum sympodiale Graebn.	18.206	Shrub	Broadleaf	Deciduous
SN	Clethra fargesii Franch.	18.3913	Shrub	Broadleaf	Deciduous
SN	Viburnum dilatatum Thunb.	18.1944	Shrub	Broadleaf	Deciduous
SN	Ilex pedunculosa Miq.	22.1449	Shrub	Broadleaf	Evergreen
SN	Corylopsis sinensis Hemsl.	19.17	Shrub	Broadleaf	Deciduous
SN	Decaisnea insignis (Griff.) Hook. f. et Thoms.	18.7378	Shrub	Broadleaf	Deciduous
SN	Smilax china L.	18.0146	Shrub	Broadleaf	Deciduous
SN	Agapetes lacei Craib	19.3988	Shrub	Broadleaf	Deciduous
SN	Smilax trachypoda Norton	18.0146	Shrub	Broadleaf	Deciduous
SN	Ribes mandshuricum (Maxim.) Kom.	17.2612	Shrub	Broadleaf	Deciduous
SN	Kerria japonica (L.) DC.	17.1766	Shrub	Broadleaf	Deciduous
SN	Acanthopanax senticosus (Rupr. Maxim.) Harms	17.7282	Shrub	Broadleaf	Deciduous
SN	Berberis julianae Schneid.	18.4374	Shrub	Broadleaf	Evergreen
SN	Elaeagnus pungens Thunb.	19.17	Shrub	Broadleaf	Evergreen
SN	Lespedeza bicolor Turcz.	18.3408	Shrub	Broadleaf	Deciduous
SN	Mahonia bealei (Fort.) Carr.	20.0859	Shrub	Broadleaf	Evergreen
SN	Hydrangea strigosa Rehd.	16.5692	Shrub	Broadleaf	Deciduous
SN	Abelia biflora Turcz.	18.235	Shrub	Broadleaf	Deciduous
SN	Euptelea pleiospermum Hook. f. et Thoms.	19.6583	Shrub	Broadleaf	Deciduous
SN	Rosa corymbulosa Rolfe	16.6965	Shrub	Broadleaf	Deciduous
SN	Helwingia japonica (Thunb.) Dietr.	18.9021	Shrub	Broadleaf	Deciduous
SN	Lonicera japonica Thunb.	18.917	Shrub	Broadleaf	Evergreen
SN	Daphne odora Thunb.	18.3408	Shrub	Broadleaf	Evergreen
SN	Euonymus alatus (Thunb.) Sieb.	17.8095	Shrub	Broadleaf	Deciduous
SN	Philadelphus incanus Koehne	15.8191	Shrub	Broadleaf	Deciduous
SN	Aucuba chinensis Benth.	18.9021	Shrub	Broadleaf	Evergreen
SN	Schisandra chinensis (Turcz.) Baill.	19.17	Shrub	Broadleaf	Deciduous
SN	Ribes tenue Jancz.	17.2612	Shrub	Broadleaf	Deciduous
SN	Rhododendron concinnum Hemsl.	18.914	Shrub	Broadleaf	Evergreen
SN	Holboellia fargesii Reaub.	18.7378	Shrub	Broadleaf	Evergreen
SN	Rubus bambusarum Focke	19.7493	Shrub	Broadleaf	Evergreen
SN	Viburnum erosum Thunb.	17.3276	Shrub	Broadleaf	Deciduous
SN	Hydrangea longipes Franch.	15.9096	Shrub	Broadleaf	Deciduous
SN	Holboellia coriacea Diels	19.17	Shrub	Broadleaf	Evergreen
SN	Viburnum rhytidophyllum Hemsl.	17.9674	Shrub	Broadleaf	Evergreen
SN	Hedera nepalensis K. Koch var. sinensis (Tobl.) Rehd.	18.6769	Shrub	Broadleaf	Evergreen
SN	Holboellia latifolia Wall.	16.6352	Shrub	Broadleaf	Evergreen
SN	Viola schneideri W. Beck.	17.0022	Herb
SN	Hepatica henryi (Oliv.) Steward	15.664	Herb
SN	Luzula campestris (L.) DC.	16.9401	Herb
SN	Sanicula orthacantha S. Moore	16.0234	Herb
SN	Prenanthes tatarinowii Maxim.	15.2699	Herb
SN	Polygonatum sibiricum Delar.	16.5997	Herb
SN	Tiarella polyphylla D. Don	16.5971	Herb
SN	Cyrtomium fortunei J. Sm.	18.0354	Herb
SN	Lysimachia christinae Hance	17.264	Herb
SN	Reineckia carnea (Andr.) Kunth	18.2434	Herb
SN	Carex siderosticta Hance	16.097	Herb
SN	Eupatorium fortunei Turcz.	16.9401	Herb
SN	Chrysosplenium sinicum Maxim.	16.5971	Herb
SN	Lonicera japonica Thunb.	17.7037	Herb
SN	Pteridium aquilinum (L.) Kuhn var. latiusculum (Desv.) Underw. ex Heller	18.4916	Herb
SN	Carex brunnea Thunb.	16.3244	Herb
SN	Asparagus filicinus D. Don	19.4085	Herb
SN	Galium asperuloides Edgew. subsp. hoffmeisteri (Klotzsch) Hara	16.9401	Herb
SN	Elatostema involucratum Franch. et sav.	13.5	Herb
SN	Primula ovalifolia Franch.	15.9592	Herb
SN	Ophiopogon japonicus (L. f.) Ker-Gawl.	19.4644	Herb
SN	Rubia cordifolia L.	14.4991	Herb
SN	Indocalamus tessellatus (Munro) Keng f.	18.0951	Herb
SN	Astilbe chinensis (Maxim.) Franch. et Savat.	16.5971	Herb
SN	Imperata cylindrica (L.) Beauv.	18.3622	Herb
SN	Tripterospermum chinense (Migo) H. Smith	16.9401	Herb
SN	Aster ageratoides Turcz.	14.8017	Herb
SN	Ipomoea batatas (L.) Lam.	16.9401	Herb
SN	Fargesia spathacea Franch.	18.2219	Herb
SN	Salvia japonica Thunb.	16.3326	Herb
SN	Aconitum sinomontanum Nakai	15.9105	Herb
SN	Pogostemon auricularius (L.) Kassk.	18.5689	Herb
SN	Cayratia japonica (Thunb.) Gagnep.	15.8138	Herb
SN	Parasenecio ainsliiflorus (Franch.) Y. L. Chen	16.7287	Herb
SN	Osmunda japonica Thunb.	18.7594	Herb
SN	Epimedium brevicornu Maxim.	19.7561	Herb
SN	Oxalis corniculata L.	16.153	Herb
SN	Adenocaulon himalaicum Edgew.	16.9401	Herb
SN	Urtica fissa E. Pritz.	13.7284	Herb
SN	Polystichum neolobatum Nakai	19.1231	Herb
JL	Liquidambar formosana Hance	17.9662	Tree	Broadleaf	Deciduous
JL	Bretschneidera sinensis Hemsl.	18.696	Tree	Broadleaf	Deciduous
JL	Neolitsea levinei Merr.	20.4407	Tree	Broadleaf	Evergreen
JL	Eurya distichophylla Hemsl.	15.5452	Tree	Broadleaf	Evergreen
JL	Eurya muricata Dunn	15.5157	Tree	Broadleaf	Evergreen
JL	Tarenna mollissima (Hook. et Arn.) Rob.	19.3393	Tree	Broadleaf	Deciduous
JL	Camptotheca acuminata Decne.	18.374	Tree	Broadleaf	Deciduous
JL	Styrax suberifolius Hook. et Arn.	17.5921	Tree	Broadleaf	Evergreen
JL	Betula luminifera H. Winkl.	20.4079	Tree	Broadleaf	Deciduous
JL	Aleurites moluccana (L.) Willd.	19.3393	Tree	Broadleaf	Evergreen
JL	Adenanthera pavonina L. var. microsperma (Teijsm. et Binnend.) Nielsen	19.0694	Tree	Broadleaf	Deciduous
JL	Machilus thunbergii Sieb. et Zucc.	19.3393	Tree	Broadleaf	Evergreen
JL	Ilex chinensis Sims	20.5626	Tree	Broadleaf	Evergreen
JL	Tsoongiodendron odorum Chun	20.5129	Tree	Broadleaf	Evergreen
JL	Sloanea chingiana Hu var. integrifolia (Chun et How) H. T. Chang	18.8865	Tree	Broadleaf	Evergreen
JL	Daphniphyllum oldhami (Hemsl.) Rosenth.	18.454	Tree	Broadleaf	Evergreen
JL	Elaeocarpus chinensis (Gardn. et Chanp.) Hook. f. ex Benth.	19.7631	Tree	Broadleaf	Evergreen
JL	Litsea elongata (Wall. ex Nees) Benth. et Hook. f.	18.6391	Tree	Broadleaf	Evergreen
JL	Adinandra millettii (Hook. et Arn.) Benth. et Hook. f. ex Hance	20.1198	Tree	Broadleaf	Evergreen
JL	Cinnamomum porrectum (Roxb.) Kosterm.	18.6332	Tree	Broadleaf	Evergreen
JL	Diospyros lotus Linn.	20.3233	Tree	Broadleaf	Deciduous
JL	Meliosma oldhamii Maxim.	19.2406	Tree	Broadleaf	Deciduous
JL	Dalbergia hupeana Hance	19.3393	Tree	Broadleaf	Deciduous
JL	Cinnamomum pauciflorum Nees	19.3393	Tree	Broadleaf	Evergreen
JL	Machilus chinensis (Champ. ex Benth.) Hemsl.	21.3767	Tree	Broadleaf	Evergreen
JL	Cinnamomum austrosinense H. T. Chang	20.5626	Tree	Broadleaf	Evergreen
JL	Huodendron biaristatum (W. W. Sm) Rehd. var. parviflorum (Merr) Rehd.	20.0258	Tree	Broadleaf	Deciduous
JL	Castanopsis faberi Hance	19.8944	Tree	Broadleaf	Evergreen
JL	Diospyros morrisiana Hance	20.2789	Tree	Broadleaf	Evergreen
JL	Phyllostachys heterocycla (Carr.) Mitford cv. Pubescens	18.186	Tree	Broadleaf	Evergreen
JL	Castanopsis carlesii (Hemsl.) Hay.	19.0384	Tree	Broadleaf	Evergreen
JL	Symplocos congesta Benth.	19.9057	Tree	Broadleaf	Evergreen
JL	Schima superba Gardn. et Champ.	19.9542	Tree	Broadleaf	Evergreen
JL	Toxicodendron sylvestre (Sieb. et Zucc.) O. Kuntze	18.4536	Tree	Broadleaf	Deciduous
JL	Choerospondias axillaris (Roxb.) Burtt et Hill.	19.1897	Tree	Broadleaf	Deciduous
JL	Alniphyllum fortunei (Hemsl.) Makino	18.7568	Tree	Broadleaf	Evergreen
JL	Castanopsis lamontii Hance	19.381	Tree	Broadleaf	Evergreen
JL	Pinus massoniana Lamb.	19.9478	Tree	Needle	Evergreen
JL	Osmanthus fragrans (Thunb.) Lour.	19.9245	Tree	Broadleaf	Evergreen
JL	Camellia salicifolia Champ.	21.0571	Tree	Broadleaf	Evergreen
JL	Lithocarpus calophyllus Chun	19.3393	Tree	Broadleaf	Evergreen
JL	Cyclobalanopsis glauca (Thunb.) Oerst.	19.9478	Tree	Broadleaf	Evergreen
JL	Schoepfia jasminodora Sieb. et Zucc.	19.8658	Tree	Broadleaf	Deciduous
JL	Machilus pingii Cheng ex Yang	17.5513	Tree	Broadleaf	Evergreen
JL	Cunninghamia lanceolata (Lamb.) Hook.	20.2734	Tree	Needle	Evergreen
JL	Itea chinensis Hook. et Arn.	19.5934	Tree	Broadleaf	Evergreen
JL	Dendropanax dentiger (Harms) Merr.	18.9242	Tree	Broadleaf	Evergreen
JL	Castanopsis fargesii Franch.	18.0635	Tree	Broadleaf	Evergreen
JL	Photinia prunifolia (Hook. et Arn.) Lindl.	19.607	Tree	Broadleaf	Evergreen
JL	Castanopsis eyrei (Champ.) Tutch.	20.4746	Tree	Broadleaf	Evergreen
JL	Meliosma cuneifolia Franch.	19.4155	Tree	Broadleaf	Deciduous
JL	Manglietia fordiana Oliv.	20.8781	Tree	Broadleaf	Evergreen
JL	Symplocos sumuntia Buch.-Ham. ex D. Don	18.7255	Tree	Broadleaf	Deciduous
JL	Rhododendron moulmainense Hook. f.	17.4933	Tree	Broadleaf	Evergreen
JL	Stauntonia obovatifoliola Hayata subsp. urophylla (Hand.-Mazz.) H. N. Qin	19.972	Tree	Broadleaf	Evergreen
JL	Vaccinium bracteatum Thunb.	18.6677	Tree	Broadleaf	Evergreen
JL	Michelia maudiae Dunn	19.4762	Tree	Broadleaf	Evergreen
JL	Photinia prunifolia (Hook. et Arn.) Lindl.	20.5904	Tree	Broadleaf	Evergreen
JL	Castanopsis jucunda Hance	20.5626	Tree	Broadleaf	Evergreen
JL	Antidesma bunius (Linn.) Spreng.	19.3837	Tree	Broadleaf	Evergreen
JL	Lindera communis Hemsl.	19.0694	Tree	Broadleaf	Evergreen
JL	Helicia cochinchinensis Lour.	20.0488	Tree	Broadleaf	Evergreen
JL	Neolitsea chuii Merr.	18.2358	Tree	Broadleaf	Evergreen
JL	Machilus grijsii Hance	21.5861	Tree	Broadleaf	Evergreen
JL	Myrica rubra (Lour.) S. et Zucc.	20.5364	Tree	Broadleaf	Evergreen
JL	Camellia oleifera Abel.	19.9027	Tree	Broadleaf	Evergreen
JL	Pinus tabuliformis Carr.	18.9491	Tree	Needle	Evergreen
JL	Neolitsea aurata (Hay.) Koidz.	19.7589	Tree	Broadleaf	Evergreen
JL	Eustigma oblongifolium Gardn.	20.4407	Tree	Broadleaf	Evergreen
JL	Macaranga tanarius (L.) Muell. Arg.	18.4248	Tree	Broadleaf	Evergreen
JL	Diospyros oleifera Cheng	19.24	Tree	Broadleaf	Deciduous
JL	Euonymus nitidus Benth.	17.9943	Tree	Broadleaf	Evergreen
JL	Eurya nitida Korthals	19.3393	Tree	Broadleaf	Evergreen
JL	Ternstroemia gymnanthera (Wight et Arn.) Beddome	18.6332	Tree	Broadleaf	Evergreen
JL	Castanopsis fissa (Champ. ex Benth.) Rehd. et Wils.	18.6332	Tree	Broadleaf	Evergreen
JL	Ficus microcarpa Linn.	19.9478	Tree	Broadleaf	Evergreen
JL	Vernicia montana Lour.	18.3377	Tree	Broadleaf	Deciduous
JL	Ilex pubigera (C. Y. Wu ex Y. R. Li) S. K. Chen et Y. X. Feng	17.5578	Tree	Broadleaf	Evergreen
JL	Eucommia ulmoides Oliver	18.7488	Tree	Broadleaf	Deciduous
JL	Bischofia polycarpa (Levl.) Airy Shaw	19.7697	Tree	Broadleaf	Deciduous
JL	Phoebe sheareri (Hemsl.) Gamble	18.6696	Tree	Broadleaf	Evergreen
JL	Ampelopsis cantoniensis (Hook. et Arn.) Planch.	20.4407	Shrub	Broadleaf	Deciduous
JL	Rhododendron championae Hook.	18.8012	Shrub	Broadleaf	Evergreen
JL	Diplospora dubia (Lindl.) Masam.	19.4093	Shrub	Broadleaf	Evergreen
JL	Loropetalum chinense (R. Br.) Oliver	17.3714	Shrub	Broadleaf	Evergreen
JL	Eurya japonica Thunb.	15.4862	Shrub	Broadleaf	Evergreen
JL	Sapium discolor (Champ. ex Benth.) Muell. Arg.	19.2986	Shrub	Broadleaf	Evergreen
JL	Phyllanthus glaucus Wall. ex Muell. Arg.	19.0694	Shrub	Broadleaf	Deciduous
JL	Photinia parvifolia (Pritz.) Schneid.	17.7608	Shrub	Broadleaf	Deciduous
JL	Smilax china L.	18.9488	Shrub	Broadleaf	Deciduous
JL	Maesa japonica (Thunb.) Moritzi.	17.9082	Shrub	Broadleaf	Evergreen
JL	Sarcandra glabra (Thunb.) Nakai	17.9133	Shrub	Broadleaf	Evergreen
JL	Mussaenda hainanensis Merr.	17.153	Shrub	Broadleaf	Evergreen
JL	Fissistigma oldhamii (Hemsl.) Merr.	18.1209	Shrub	Broadleaf	Evergreen
JL	Clerodendrum mandarinorum Diels	18.1209	Shrub	Broadleaf	Evergreen
JL	Rubus irenaeus Focke	16.5193	Shrub	Broadleaf	Evergreen
JL	Lasianthus trichophlebus Hemsl.	18.7166	Shrub	Broadleaf	Evergreen
JL	Rhododendron latoucheae Franch.	18.6953	Shrub	Broadleaf	Evergreen
JL	Diplospora dubia (Lindl.) Masam.	19.4093	Shrub	Broadleaf	Evergreen
JL	Millettia dielsiana Harms	20.0238	Shrub	Broadleaf	Evergreen
JL	Mallotus repandus (Willd.) Muell. Arg.	17.5578	Shrub	Broadleaf	Evergreen
JL	Kadsura longipedunculata Finet et Gagnep.	19.5439	Shrub	Broadleaf	Deciduous
JL	Syzygium grijsii (Hance) Merr. et Perry	19.0878	Shrub	Broadleaf	Evergreen
JL	Camellia japonica Linn.	16.5074	Shrub	Broadleaf	Evergreen
JL	Smilax trinervula Miq.	19.1324	Shrub	Broadleaf	Deciduous
JL	Phyllostachys heteroclada Oliver	17.9307	Shrub	Broadleaf	Evergreen
JL	Ficus pandurata Hance var. angustifolia Cheng	17.3817	Shrub	Broadleaf	Deciduous
JL	Embelia rudis Hand.-Mazz.	20.6524	Shrub	Broadleaf	Evergreen
JL	Ardisia punctata Lindl.	16.0474	Shrub	Broadleaf	Evergreen
JL	Boehmeria nivea (L.) Gaudich.	14.3842	Shrub	Broadleaf	Evergreen
JL	Trachelospermum axillare Hook. f.	16.2738	Shrub	Broadleaf	Evergreen
JL	Ardisia japonica (Thunb) Blume	15.9036	Shrub	Broadleaf	Evergreen
JL	Stauntonia leucantha Diels ex Y. C. Wu	16.9649	Shrub	Broadleaf	Evergreen
JL	Rubus corchorifolius L. f.	17.292	Shrub	Broadleaf	Deciduous
JL	Eurya patentipila Chun	15.5157	Shrub	Broadleaf	Evergreen
JL	Blastus pauciflorus (Benth.) Guillaum.	15.0044	Shrub	Broadleaf	Evergreen
JL	Podocarpium podocarpum (DC.) Yang et Huang var. oxyphyllum (DC.) Yang et Huang	20.0238	Herb
JL	Ruta graveolens L.	18.3596	Herb
JL	Lophatherum gracile Brongn.	17.8346	Herb
JL	Woodwardia japonica (L. f.) Sm.	16.3846	Herb
JL	Gynostemma pentaphyllum (Thunb.) Makino	16.6715	Herb
JL	Alpinia pumila Hook. f.	16.9068	Herb
JL	Osmunda banksiifolia (Presl) Kuhn	18.9591	Herb
JL	Coniogramme japonica (Thunb.) Diels	15.9089	Herb
JL	Hypolepis punctata (Thunb.) Mett.	17.275	Herb
JL	Pteridium aquilinum (L.) Kuhn var. latiusculum (Desv.) Underw. ex Heller	16.7327	Herb
JL	Setaria viridis (L.) Beauv.	16.8117	Herb
JL	Paris polyphylla Sm.	17.6614	Herb
JL	Adiantum flabellulatum L.	16.4332	Herb
JL	Selaginella doederleinii Hieron.	17.69	Herb
JL	Oplismenus undulatifolius (Arduino) Beauv.	16.575	Herb
JL	Zingiber mioga (Thunb.) Rosc.	16.5991	Herb
JL	Pyrrosia lingua (Thunb.) Farwell	15.6245	Herb
JL	Commelina communis Linn.	15.9751	Herb
JL	Nanocnide lobata Wedd.	13.0301	Herb
JL	Osmunda japonica Thunb.	18.9591	Herb
JL	Carex filicina Nees	17.3185	Herb
DH	Pinus massoniana Lamb.	20.6913	Tree	Needle	Evergreen
DH	Canarium album (Lour.) Raeusch.	18.1202	Tree	Broadleaf	Evergreen
DH	Schima superba Gardn. et Champ.	19.713	Tree	Broadleaf	Evergreen
DH	Castanopsis faberi Hance	19.6969	Tree	Broadleaf	Evergreen
DH	Lindera chunii Merr.	20.2629	Tree	Broadleaf	Evergreen
DH	Carallia brachiata (Lour.) Merr.	19.2813	Tree	Broadleaf	Evergreen
DH	Canthium dicoccum (Gaertn.) Teysmann et Binnedijk	20.1608	Tree	Broadleaf	Evergreen
DH	Aporusa yunnanensis (Pax et Hoffm.) Metc.	15.5473	Tree	Broadleaf	Evergreen
DH	Cryptocarya chinensis (Hance) Hemsl.	21.8566	Tree	Broadleaf	Evergreen
DH	Symplocos lancifolia Sieb. et Zucc.	15.5971	Tree	Broadleaf	Evergreen
DH	Aidia canthioides (Champ. ex Benth.) Masam.	19.5529	Tree	Broadleaf	Evergreen
DH	Ficus nervosa Heyne ex Roth	17.9313	Tree	Broadleaf	Evergreen
DH	Neolitsea cambodiana Lec.	20.1838	Tree	Broadleaf	Evergreen
DH	Machilus velutina Champ. ex Benth.	20.9463	Tree	Broadleaf	Evergreen
DH	Ficus caulocarpa Miq.	20.5354	Tree	Broadleaf	Deciduous
DH	Craibiodendron scleranthum (Dop) Judd var. kwangtungense	18.3577	Tree	Broadleaf	Evergreen
DH	Elaeocarpus dubius A. DC.	19.5787	Tree	Broadleaf	Evergreen
DH	Cryptocarya concinna Hance	21.4442	Tree	Broadleaf	Evergreen
DH	Artocarpus styracifolius Pierre	18.7527	Tree	Broadleaf	Evergreen
DH	Photinia prunifolia (Hook. et Arn.) Lindl.	21.1798	Tree	Broadleaf	Evergreen
DH	Zanthoxylum acanthopodium DC. var. timbor Hook. f.	21.6791	Tree	Broadleaf	Evergreen
DH	Engelhardia roxburghiana Wall.	19.9461	Tree	Broadleaf	Evergreen
DH	Schefflera octophylla (Lour.) Harms	20.0232	Tree	Broadleaf	Evergreen
DH	Lindera kwangtungensis (Liou) Allen	21.3739	Tree	Broadleaf	Evergreen
DH	Chrysophyllum lanceolatum (Bl.) A. DC. var. stellatocarpon vaniot Royen	20.5915	Tree	Broadleaf	Evergreen
DH	Pterospermum heterophyllum Hance	19.9115	Tree	Broadleaf	Evergreen
DH	Cylindrokelupha turgida (Merr.) T. L. Wu	20.7883	Tree	Broadleaf	Deciduous
DH	Ficus hirta Vahl	17.4429	Tree	Broadleaf	Deciduous
DH	Ilex chapaensis Merr.	20.0528	Tree	Broadleaf	Deciduous
DH	Acronychia pedunculata (L.) Miq.	20.5082	Tree	Broadleaf	Evergreen
DH	Machilus pingii Cheng ex Yang	20.9536	Tree	Broadleaf	Evergreen
DH	Castanea henryi (Skan) Rehd. et Wils.	19.8483	Tree	Broadleaf	Deciduous
DH	Ardisia quinquegona Bl.	19.4315	Tree	Broadleaf	Evergreen
DH	Carya cathayensis Sarg.	19.9461	Tree	Broadleaf	Deciduous
DH	Garcinia oblongifolia Champ. ex Benth.	19.3475	Tree	Broadleaf	Evergreen
DH	Gironniera subaequalis Planch.	18.9553	Tree	Broadleaf	Evergreen
DH	Acer leptophyllum Fang	19.3475	Tree	Broadleaf	Deciduous
DH	Acmena acuminatissima (Blume) Merr. et Perry	20.106	Tree	Broadleaf	Evergreen
DH	Bridelia fordii Hemsl.	18.0628	Tree	Broadleaf	Evergreen
DH	Ormosia glaberrima Y. C. Wu	21.9005	Tree	Broadleaf	Evergreen
DH	Machilus breviflora (Benth.) Hemsl.	21.9423	Tree	Broadleaf	Evergreen
DH	Mischocarpus pentapetalus (Roxb.) Radlk.	20.1291	Tree	Broadleaf	Evergreen
DH	Diospyros morrisiana Hance	18.478	Tree	Broadleaf	Evergreen
DH	Machilus velutina Champ. ex Benth.	20.9463	Tree	Broadleaf	Evergreen
DH	Evodia lepta (Spreng.) Merr.	20.5082	Tree	Broadleaf	Evergreen
DH	Schima superba Gardn. et Champ.	19.713	Tree	Broadleaf	Evergreen
DH	Sarcosperma laurinum (Benth.) Hook. f.	20.5915	Tree	Broadleaf	Evergreen
DH	Artocarpus styracifolius Pierre	18.7527	Tree	Broadleaf	Evergreen
DH	Sapium discolor (Champ. ex Benth.) Muell. Arg.	19.2459	Tree	Broadleaf	Evergreen
DH	Photinia prunifolia (Hook. et Arn.) Lindl.	21.1798	Tree	Broadleaf	Evergreen
DH	Neolitsea pulchella (Meissn.) Merr.	21.7765	Tree	Broadleaf	Evergreen
DH	Ficus fistulosa Reinw. ex Bl.	19.2813	Tree	Broadleaf	Evergreen
DH	Millettia dielsiana Harms	21.0098	Shrub	Broadleaf	Evergreen
DH	Itea chinensis Hook. et Arn.	19.2997	Shrub	Broadleaf	Evergreen
DH	Diplospora dubia (Lindl.) Masam.	20.5918	Shrub	Broadleaf	Evergreen
DH	Eurya macartneyi Champ.	16.4307	Shrub	Broadleaf	Evergreen
DH	Syzygium rehderianum Merr. et Perry	19.5064	Shrub	Broadleaf	Evergreen
DH	Psychotria rubra (Lour.) Poir.	18.8978	Shrub	Broadleaf	Evergreen
DH	Melastoma sanguineum Sims	15.8431	Shrub	Broadleaf	Evergreen
DH	Memecylon ligustrifolium Champ.	17.3159	Shrub	Broadleaf	Evergreen
DH	Calophyllum membranaceum Gardn. et Champ.	19.1879	Shrub	Broadleaf	Evergreen
DH	Ficus variolosa Lindl. ex Benth.	19.1879	Shrub	Broadleaf	Evergreen
DH	Litsea rotundifolia Hemsl. var. oblongifolia (Nees) Allen	21.7691	Shrub	Broadleaf	Evergreen
DH	Tarenna mollissima (Hook. et Arn.) Rob.	20.4419	Shrub	Broadleaf	Deciduous
DH	Cratoxylum cochinchinense (Lour.) Bl.	19.1879	Shrub	Broadleaf	Deciduous
DH	Maesa salicifolia Walker	20.4818	Shrub	Broadleaf	Evergreen
DH	Viburnum plicatum Thunb. var. tomentosum (Thunb.) Miq.	19.1879	Shrub	Broadleaf	Deciduous
DH	Dendrotrophe frutescens (Champ. ex Benth.) Danser	19.9123	Shrub	Broadleaf	Evergreen
DH	Ficus hirta Vahl	17.4429	Shrub	Broadleaf	Evergreen
DH	Rapanea neriifolia (Sieb. et Zucc.) Mez	20.7018	Shrub	Broadleaf	Evergreen
DH	Calamus rhabdocladus Burret	18.5549	Shrub	Broadleaf	Evergreen
DH	Euonymus laxiflorus Champ. ex Benth.	21.8647	Shrub	Broadleaf	Evergreen
DH	Rhaphiolepis indica (L.) Lindl. ex Ker	19.5083	Shrub	Broadleaf	Evergreen
DH	Litsea cubeba (Lour.) Pers.	19.9673	Shrub	Broadleaf	Deciduous
DH	Itea chinensis Hook. et Arn.	19.2997	Shrub	Broadleaf	Evergreen
DH	Smilax china L.	19.1662	Shrub	Broadleaf	Deciduous
DH	Fissistigma glaucescens (Hance) Merr.	21.0816	Shrub	Broadleaf	Evergreen
DH	Sarcandra glabra (Thunb.) Nakai	18.5196	Shrub	Broadleaf	Evergreen
DH	Bowringia callicarpa Camp. ex Benth.	19.2847	Shrub	Broadleaf	Evergreen
DH	Lophatherum gracile Brongn.	17.6536	Herb
DH	Alpinia chinensis (Retz.) Rosc.	18.6072	Herb
DH	Lindsaea cultrata (Willd.) Sw.	18.0191	Herb
DH	Psychotria serpens Linn.	18.4786	Herb
DH	Gahnia tristis Nees	17.348	Herb
DH	Alsophila podophylla Hook.	18.3648	Herb
DH	Gnetum montanum Markgr.	19.3475	Herb
DH	Hedyotis diffusa Willd.	19.4158	Herb
DH	Scleria elata Thw.	17.2778	Herb
DH	Thysanolaena maxima (Roxb.) Kuntze	19.3785	Herb
DH	Selaginella doederleinii Hieron.	13.152	Herb
DH	Blechnum orientale L.	15.6953	Herb
DH	Mussaenda hainanensis Merr.	19.4158	Herb
DH	Schizoloma ensifolium (Sw.) J. Sm.	18.8807	Herb
DH	Cayratia japonica (Thunb.) Gagnep.	18.9723	Herb
DH	Chloranthus spicatus (Thunb.) Makino	16.6317	Herb
DH	Hemigramma decurrens (Hook.) Cop.	15.8542	Herb
DH	Alocasia macrorrhiza (L.) Schott	16.776	Herb
DH	Jasminum pentaneurum Hand.-Mazz.	20.4942	Herb
DH	Epimeredi indica (L.) Rothm.	18.5731	Herb
DH	Dicranopteris dichotoma (Thunb. ) Berhn.	19.7042	Herb
DH	Piper hancei Maxim.	18.6199	Herb
DH	Lygodium japonicum (Thunb.) Sw.	18.1718	Herb
JF	Sterculia lanceolata Cav.	18.0576	Tree	Broadleaf	Deciduous
JF	Dillenia turbinata Finet et Gagnep.	17.7666	Tree	Broadleaf	Evergreen
JF	Wendlandia uvariifolia Hance	18.8241	Tree	Broadleaf	Evergreen
JF	Canthium dicoccum (Gaertn.) Teysmann et Binnedijk	19.9688	Tree	Broadleaf	Evergreen
JF	Schefflera octophylla (Lour.) Harms	20.0232	Tree	Broadleaf	Evergreen
JF	Microcos chungii (Merr.) Chun	17.2968	Tree	Broadleaf	Evergreen
JF	Amesiodendron chinense (Merr.) Hu	19.8935	Tree	Broadleaf	Evergreen
JF	Acronychia pedunculata (L.) Miq.	18.3455	Tree	Broadleaf	Evergreen
JF	Symplocos poilanei Guill.	15.8804	Tree	Broadleaf	Evergreen
JF	Ilex goshiensis Hayata	19.9151	Tree	Broadleaf	Evergreen
JF	Winchia calophylla A. DC.	20.1112	Tree	Broadleaf	Evergreen
JF	Machilus monticola S. Lee	19.0379	Tree	Broadleaf	Evergreen
JF	Evodia glabrifolia (Champ. ex Benth.) Huang	20.4975	Tree	Broadleaf	Evergreen
JF	Alniphyllum fortunei (Hemsl.) Makino	18.2612	Tree	Broadleaf	Evergreen
JF	Acronychia oligophlebia Merr.	18.3521	Tree	Broadleaf	Evergreen
JF	Garcinia multiflora Champ. ex Benth.	18.7932	Tree	Broadleaf	Evergreen
JF	Acmena acuminatissima (Blume) Merr. et Perry	18.1121	Tree	Broadleaf	Evergreen
JF	Endospermum chinense Benth.	18.2043	Tree	Broadleaf	Evergreen
JF	Engelhardia roxburghiana Wall.	20.2081	Tree	Broadleaf	Evergreen
JF	Schima superba Gardn. et Champ.	19.5802	Tree	Broadleaf	Evergreen
JF	Meliosma angustifolia Merr.	16.2603	Tree	Broadleaf	Evergreen
JF	Xanthophyllum hainanense Hu	20.954	Tree	Broadleaf	Evergreen
JF	Artocarpus styracifolius Pierre	16.8028	Tree	Broadleaf	Evergreen
JF	Osmanthus marginatus (Champ. ex Benth.) Hemsl.	17.7453	Tree	Broadleaf	Evergreen
JF	Lithocarpus psedudovestitus A. Camus	20.5025	Tree	Broadleaf	Evergreen
JF	Lithocarpus fenzelianus A. Camus	21.9772	Tree	Broadleaf	Evergreen
JF	Cinnamomum validinerve Hance	20.0745	Tree	Broadleaf	Evergreen
JF	Polyosma cambodiana Gagnep.	17.6492	Tree	Broadleaf	Evergreen
JF	Michelia balansae (A. DC.) Dandy	18.5639	Tree	Broadleaf	Evergreen
JF	Cryptocarya chinensis (Hance) Hemsl.	21.4042	Tree	Broadleaf	Evergreen
JF	Litsea baviensis Lec.	19.1077	Tree	Broadleaf	Evergreen
JF	Garcinia oblongifolia Champ. ex Benth.	17.8541	Tree	Broadleaf	Evergreen
JF	Helicia hainanensis Hayata	16.6703	Tree	Broadleaf	Evergreen
JF	Adinandra hainanensis Hayata	17.9796	Tree	Broadleaf	Evergreen
JF	Gironniera subaequalis Planch.	17.2537	Tree	Broadleaf	Evergreen
JF	Neolitsea oblongifolia Merr. et Chun	20.3489	Tree	Broadleaf	Evergreen
JF	Ficus vasculosa Wall. ex Miq.	16.3283	Tree	Broadleaf	Evergreen
JF	Lindera kwangtungensis (Liou) Allen	20.7771	Tree	Broadleaf	Evergreen
JF	Lithocarpus propinquus Huang et Y. T. Chang	19.1121	Tree	Broadleaf	Evergreen
JF	Neolitsea ellipsoidea Allen	21.1238	Tree	Broadleaf	Evergreen
JF	Beilschmiedia tungfangensis S. Lee et L. Lau	17.5945	Tree	Broadleaf	Evergreen
JF	Castanopsis hystrix Miq.	19.3263	Tree	Broadleaf	Evergreen
JF	Canarium album (Lour.) Raeusch.	17.2151	Tree	Broadleaf	Evergreen
JF	Machilus cicatricosa S. Lee	19.9167	Tree	Broadleaf	Evergreen
JF	Ardisia densilepidotula Merr.	18.8245	Tree	Broadleaf	Evergreen
JF	Livistona chinensis (Jacq.) R. Br.	17.7936	Tree	Broadleaf	Evergreen
JF	Antidesma maclurei Merr.	17.6162	Tree	Broadleaf	Evergreen
JF	Lithocarpus corneus (Lour.) Rehd.	20.1712	Tree	Broadleaf	Evergreen
JF	Alseodaphne hainanensis Merr.	19.7975	Tree	Broadleaf	Evergreen
JF	Cinnamomum rigidissimum H. T. Chang	19.7975	Tree	Broadleaf	Evergreen
JF	Beilschmiedia laevis Allen	19.7975	Tree	Broadleaf	Evergreen
JF	Cinnamomum burmanni (Nees et T.Nees) Blume	19.7975	Tree	Broadleaf	Evergreen
JF	Cyclobalanopsis bella (Chun et Tsiang) Chun ex Y. C. Hsu et H. W. Jen	19.9653	Tree	Broadleaf	Evergreen
JF	Apodytes dimidiata E. Meyer (ex Drege ex Bernhardi) ex Arn.	20.7746	Tree	Broadleaf	Evergreen
JF	Micromelum falcatum (Lour.) Tanaka	18.6023	Tree	Broadleaf	Evergreen
JF	Altingia chinensis (Champ.) Oliver ex Hance	18.6839	Tree	Broadleaf	Evergreen
JF	Litsea verticillata Hance	20.1935	Tree	Broadleaf	Evergreen
JF	Manglietia hainanensis Dandy	18.5639	Tree	Broadleaf	Evergreen
JF	Castanopsis jianfenglingensis Duanmu	19.9653	Tree	Broadleaf	Evergreen
JF	Castanopsis faberi Hance	19.9653	Tree	Broadleaf	Evergreen
JF	Ficus fistulosa Reinw. ex Bl.	15.0404	Tree	Broadleaf	Evergreen
JF	Cyclobalanopsis patelliformis (Chun) Y. C. Hsu et H. W. Jen	19.9653	Tree	Broadleaf	Evergreen
JF	Symplocos lancifolia Sieb. et Zucc.	18.6839	Tree	Broadleaf	Evergreen
JF	Symplocos adenophylla Wall.	18.6839	Tree	Broadleaf	Evergreen
JF	Symplocos pseudobarberina Gontsch.	18.6839	Tree	Broadleaf	Evergreen
JF	Symplocos congesta Benth.	18.6839	Tree	Broadleaf	Evergreen
JF	Ficus variegata Bl. var. chlorocarpa (Benth.) King	18.6172	Tree	Broadleaf	Evergreen
JF	Eurya velutina Chun	16.4626	Tree	Broadleaf	Evergreen
JF	Cryptocarya chingii Cheng	21.4042	Tree	Broadleaf	Evergreen
JF	Linociera ramiflora (Roxb.) Wall. ex G. Don.	17.7453	Tree	Broadleaf	Evergreen
JF	Dasymaschalon rostratum Merr. et Chun	19.42	Tree	Broadleaf	Evergreen
JF	Diospyros susarticulata Lec.	20.2683	Tree	Broadleaf	Evergreen
JF	Gomphandra tetrandra (Wall. in Roxb. ) Sleum.	20.7746	Tree	Broadleaf	Evergreen
JF	Bridelia insulana Hance	19.5719	Tree	Broadleaf	Evergreen
JF	Syzygium hancei Merr. et Perry	19.172	Tree	Broadleaf	Evergreen
JF	Amoora dasyclada (How et T. Chen) C. Y. Wu	18.3528	Tree	Broadleaf	Evergreen
JF	Illicium ternstroemioides A. C. Smith	18.5639	Tree	Broadleaf	Evergreen
JF	Cinnamomum porrectum (Roxb.) Kosterm.	19.7103	Tree	Broadleaf	Evergreen
JF	Podocarpus imbricatus Bl.	18.6839	Tree	Needle	Evergreen
JF	Ilex lancilimba Merr.	19.9151	Tree	Broadleaf	Evergreen
JF	Parakmeria lotungensis (Chun et C. Tsoong) Law	18.5639	Tree	Broadleaf	Evergreen
JF	Zanthoxylum avicennae (Lam.) DC.	18.6023	Tree	Broadleaf	Deciduous
JF	Castanopsis fissa (Champ. ex Benth.) Rehd. et Wils.	19.9653	Tree	Broadleaf	Evergreen
JF	Ardisia quinquegona Bl.	18.6284	Tree	Broadleaf	Evergreen
JF	Pentaphylax euryoides Gardn. et Champ.	19.0012	Tree	Broadleaf	Evergreen
JF	Ardisia virens Kurz	18.6284	Tree	Broadleaf	Evergreen
JF	Nauclea officinalis (Pierre ex Pitard) Merr. et Chun	17.8229	Tree	Broadleaf	Evergreen
JF	Elaeocarpus sylvestris (Lour.) Poir.	18.2383	Tree	Broadleaf	Evergreen
JF	Tutcheria championi Nakai	17.2576	Tree	Broadleaf	Evergreen
JF	Eriobotrya deflexa (Hemsl.) Nakai	18.6839	Tree	Broadleaf	Evergreen
JF	Photinia prunifolia (Hook. et Arn.) Lindl.	18.6839	Tree	Broadleaf	Evergreen
JF	Syzygium araiocladum Merr. et Perry	18.1121	Tree	Broadleaf	Evergreen
JF	Cleyera obscurinervis (Merr. et Chun) H. T. Chang	17.2576	Tree	Broadleaf	Evergreen
JF	Ormosia balansae Drake	20.2802	Tree	Broadleaf	Evergreen
JF	Elaeocarpus sphaericus (Gaertn.) K. Schum.	18.2383	Tree	Broadleaf	Evergreen
JF	Reevesia longipetiolata Merr. et Chun	18.9688	Tree	Broadleaf	Evergreen
JF	Carallia brachiata (Lour.) Merr.	18.6839	Tree	Broadleaf	Evergreen
JF	Olea dioica Roxb.	18.6839	Tree	Broadleaf	Evergreen
JF	Sterculia lanceolata Cav.	18.0576	Tree	Broadleaf	Evergreen
JF	Diospyros eriantha Champ. ex Benth.	20.2683	Tree	Broadleaf	Evergreen
JF	Sloanea chingiana Hu var. integrifolia (Chun et How) H. T. Chang	19.1102	Tree	Broadleaf	Evergreen
JF	Castanopsis chinensis Hance	20.0837	Tree	Broadleaf	Evergreen
JF	Symplocos hainanensis Merr. et Chun	18.6839	Tree	Broadleaf	Evergreen
JF	Beilschmiedia tsangii Merr.	17.5945	Tree	Broadleaf	Evergreen
JF	Pouteria annamensis (Pierre) Baehni	19.6513	Tree	Broadleaf	Evergreen
JF	Aquilaria sinensis (Lour.) Spreng.	18.3076	Tree	Broadleaf	Evergreen
JF	Cyclobalanopsis sessilifolia (Blume) Schott.	19.9653	Tree	Broadleaf	Evergreen
JF	Neolitsea cambodiana Lec.	20.1935	Tree	Broadleaf	Evergreen
JF	Uvaria calamistrata Hance	19.1859	Shrub	Broadleaf	Evergreen
JF	Psychotria rubra (Lour.) Poir.	17.1606	Shrub	Broadleaf	Evergreen
JF	Mallotus hookerianus (Seem.) Muell. Arg.	18.532	Shrub	Broadleaf	Evergreen
JF	Ilex pubescens Hook. et Arn.	19.4628	Shrub	Broadleaf	Evergreen
JF	Garcinia oligantha Merr.	18.2964	Shrub	Broadleaf	Evergreen
JF	Erycibe obtusifolia Benth.	18.6839	Shrub	Broadleaf	Evergreen
JF	Ardisia obtusa Mez	18.6284	Shrub	Broadleaf	Evergreen
JF	Ficus hirta Vahl	16.635	Shrub	Broadleaf	Evergreen
JF	Olea neriifolia Li	17.7453	Shrub	Broadleaf	Evergreen
JF	Symplocos chinensis (Lour.) Druce	18.6839	Shrub	Broadleaf	Evergreen
JF	Syzygium championii (Benth.) Merr. et Perry	18.1121	Shrub	Broadleaf	Evergreen
JF	Lasianthus lei Merr. et Metcalf ex Lo	16.3682	Shrub	Broadleaf	Evergreen
JF	Lasianthus hirsutus (Roxb.) Merr.	16.6445	Shrub	Broadleaf	Evergreen
JF	Chassalia curviflora Thwaites	16.3813	Shrub	Broadleaf	Evergreen
JF	Prismatomeris tetrandra (Roxb.) K. Schum.	16.4399	Shrub	Broadleaf	Evergreen
JF	Ervatamia divaricata (L.) Burk.	20.3813	Shrub	Broadleaf	Evergreen
JF	Syzygium tephrodes Merr. et Perry	19.172	Shrub	Broadleaf	Evergreen
JF	Syzygium buxifolium Hook. et Arn.	19.172	Shrub	Broadleaf	Evergreen
JF	Ilex pedunculosa Miq.	19.9151	Shrub	Broadleaf	Evergreen
JF	Blastus tsaii H. L. Li	18.3076	Shrub	Broadleaf	Evergreen
JF	Strychnos cathayensis Merr.	18.6313	Shrub	Broadleaf	Evergreen
JF	Saprosma crassipes Lo	17.1606	Shrub	Broadleaf	Evergreen
JF	Smilax china L.	17.9785	Shrub	Broadleaf	Deciduous
JF	Acorus calamus L.	19.3292	Herb
JF	Ruta graveolens L.	18.4441	Herb
JF	Paederia scandens (Lour.) Merr.	15.107	Herb
JF	Alpinia shimadai Hayata	21.5396	Herb
JF	Panicum incomtum Trin.	16.8037	Herb
JF	Crotalaria ferruginea Grah. ex Benth.	20.9162	Herb
HZ, Huzhong; LS, Liangshui; CB, Changbai; DL, Dongling; TY, Taiyue; SN, Shennongjia; JL, Jiulian; DH, Dinghu; JF, Jianfengling.
